# Supplementary material for: Temporal features of individual and collective self-referential processing: an event-related potential study
Source: PeerJ. 2020 Apr 9;8:e8917. doi: 10.7717/peerj.8917 (PMC7151747; doi:10.7717/peerj.8917)
Supplement: Supplemental Information 2 [file peerj-08-8917-s002.zip]

Archive with 7 entries (7 files):
- N2(270-330)-18.sav
- P2 (160-220)-18.sav
- P3 (350-400)-18.sav
- P3 (400-450)-18.sav
- P3 (450-500)-18.sav
- P3 (500-550)-18.sav
- P3 (550-600)-18.sav
